# Supplementary material for: A pilot study investigating the safety and feasibility of endoscopic dilation using a radial incision and cutting technique for benign strictures of the small intestine: a study protocol
Source: Pilot Feasibility Stud. 2022 Apr 19;8:85. doi: 10.1186/s40814-022-01046-8 (PMC9017048; doi:10.1186/s40814-022-01046-8)
Supplement: Supplementary file 1 — Additional file 1. Populated SPIRIT Checklist. Detailed checklist describing the proposed sequence of events. [file 40814_2022_1046_MOESM1_ESM.xlsx]

## Sheet: Sheet1
	Figure 1. Schedule of the pilot study
		outpatient evaluation before intervention		outpatient/in-hospital evaluation before intervention	in-hospital evaluation (intervention + post intervention)					outpatient evaluation post intervention
		obtain consent	screening-1	screening-2	enrollment	RIC	Day 1	Day 2	Day 7	Day 28	discontinuation
	allowance duration (day)	-90 to -2 days	-90 to -2 days	-35 to -2 days	-2 to 0	±0 days	±1 days	±1 days	±3 days	±7 days	±14 days
	obtain consent	●
	enrollment				●
	RIC					●
	patients' background			●
	balloon-assisted small bowel endoscopy			●
	Computed tomography		●d
	electrocardiogram		●d
	colonoscopy		▲d
	abdominal ultrasound		▲e d
	magnetic resonance imaging		▲e d
	abdominal X-ray						●
	physical examination			●		●	●	●	●	●	●
	Peripheral blood examinationa			●			●	●		●	●
	Biochemical examinationb			●			●	●		●	●
	Pregnancy testc			●
	Concomitant medication			●		●	●	●	●	●	●
	Questionnaire: VAS			●						●
	Questionnaire: CDAI			●						●
	Adverse events					●	●	●	●	●	●
	a: peripheral blood test: white blood cell, red blood cell, hemoglobin, hematocrit, platelet cell, erythrocyte sedimentation rate
	b: biochemical test: total bilirubin, aspartate transaminase, alanine aminotransferase, alkaline phosphatase, gamma-glutamyltransferase, serum iron, total protein, albumin,
	total cholesterol, c-reactive protein
	c: for women within the fertile age group
	d: conducted in the same or some other center
	e: either US or MRI, not both
	RIC: radial incision and cutting
	VAS: visual analog scale
	CDAI: Crohn's disease activity index
